# Supplementary material for: Euphorbia fanjingshanensis (Euphorbiaceae), a new species from section Helioscopia in southwestern and central China
Source: PhytoKeys. 2026 Jul 16;277:181–95. doi: 10.3897/phytokeys.277.187415 (PMC13397071; doi:10.3897/phytokeys.277.187415)
Supplement: XML Treatment for Euphorbia fanjingshanensis [file phytokeys.277.187415-treatment1.xml]

<!DOCTYPE tp:taxon-treatment
  PUBLIC "-//TaxonX//DTD Taxonomic Treatment Publishing DTD v0 20100105//EN" "tax-treatment-NSO.dtd">
<tp:taxon-treatment xmlns:tp="http://www.plazi.org/taxpub"><tp:treatment-meta><kwd-group><label>Taxon classification</label><kwd>
                <named-content content-type="kingdom">Plantae</named-content>
              </kwd><kwd>
                <named-content content-type="order">Malpighiales</named-content>
              </kwd><kwd>
                <named-content content-type="family">Euphorbiaceae</named-content>
              </kwd></kwd-group><mixed-citation publication-type="journal"><person-group><name><surname>Feng</surname><given-names>Ya-Lin</given-names></name><name><surname>Shi</surname><given-names>Lei</given-names></name><name><surname>Ratsiferanarivo</surname><given-names>Ranto Tiana</given-names></name><name><surname>Qiu</surname><given-names>Xiang-Dong</given-names></name><name><surname>Xin</surname><given-names>Zhi-Hao</given-names></name><name><surname>Yao</surname><given-names>Hai-Yang</given-names></name><name><surname>Wang</surname><given-names>Sheng-Wei</given-names></name><name><surname>Wei</surname><given-names>Neng</given-names></name><name><surname>Wang</surname><given-names>Qing-Feng</given-names></name></person-group><article-title><italic><tp:taxon-name><tp:taxon-name-part taxon-name-part-type="genus" reg="Euphorbia">Euphorbia</tp:taxon-name-part> <tp:taxon-name-part taxon-name-part-type="species" reg="fanjingshanensis">fanjingshanensis</tp:taxon-name-part></tp:taxon-name></italic> (<tp:taxon-name><tp:taxon-name-part taxon-name-part-type="family" reg="Euphorbiaceae">Euphorbiaceae</tp:taxon-name-part></tp:taxon-name>), a new species from section <italic>Helioscopia</italic> in southwestern and central China</article-title><source>PhytoKeys</source><day>16</day><month>07</month><year>2026</year><volume>277</volume><fpage>181</fpage><lpage>195</lpage><pub-id pub-id-type="doi">10.3897/phytokeys.277.187415</pub-id></mixed-citation></tp:treatment-meta><tp:nomenclature><tp:taxon-name><object-id xmlns:xlink="http://www.w3.org/1999/xlink" content-type="arpha" xlink:type="simple">B82CD742-7574-5D84-B164-AC6E58981DC2</object-id>
                    		<tp:taxon-name-part taxon-name-part-type="genus" reg="Euphorbia">Euphorbia</tp:taxon-name-part> <tp:taxon-name-part taxon-name-part-type="species" reg="fanjingshanensis">fanjingshanensis</tp:taxon-name-part>
                    	
                    		<object-id xmlns:xlink="http://www.w3.org/1999/xlink" content-type="ipni" xlink:type="simple">urn:lsid:ipni.org:names:77383765-1</object-id>
                    	</tp:taxon-name><tp:taxon-authority>N.Wei, Lei Shi &amp; Q.F.Wang</tp:taxon-authority><tp:taxon-status xmlns:xlink="http://www.w3.org/1999/xlink" xlink:type="simple">sp. nov.</tp:taxon-status></tp:nomenclature><tp:treatment-sec sec-type="Type"><title>Type.</title><p>China • Guizhou: Tongren City, Fanjingshan Mountain, near the summit, <named-content xmlns:xlink="http://www.w3.org/1999/xlink" content-type="dwc:verbatimCoordinates" xlink:type="simple">27.9143, 108.6922</named-content>, 2263 m, 25 July 2024, <italic>N.Wei &amp; Z.H.Xin WN16</italic> (holotype: HIB!; isotypes: HIB!, PE!)</p></tp:treatment-sec><tp:treatment-sec sec-type="Diagnosis"><title>Diagnosis.</title><p><italic><tp:taxon-name><tp:taxon-name-part taxon-name-part-type="genus" reg="Euphorbia">Euphorbia</tp:taxon-name-part> <tp:taxon-name-part taxon-name-part-type="species" reg="fanjingshanensis">fanjingshanensis</tp:taxon-name-part></tp:taxon-name></italic> is most similar to <italic><tp:taxon-name><tp:taxon-name-part taxon-name-part-type="genus" reg="Euphorbia">E.</tp:taxon-name-part> <tp:taxon-name-part taxon-name-part-type="species" reg="micractina">micractina</tp:taxon-name-part></tp:taxon-name></italic> and <italic><tp:taxon-name><tp:taxon-name-part taxon-name-part-type="genus" reg="Euphorbia">E.</tp:taxon-name-part> <tp:taxon-name-part taxon-name-part-type="species" reg="hylonoma">hylonoma</tp:taxon-name-part></tp:taxon-name></italic>, but differs from <italic><tp:taxon-name><tp:taxon-name-part taxon-name-part-type="genus" reg="Euphorbia">E.</tp:taxon-name-part> <tp:taxon-name-part taxon-name-part-type="species" reg="micractina">micractina</tp:taxon-name-part></tp:taxon-name></italic> and <italic><tp:taxon-name><tp:taxon-name-part taxon-name-part-type="genus" reg="Euphorbia">E.</tp:taxon-name-part> <tp:taxon-name-part taxon-name-part-type="species" reg="hylonoma">hylonoma</tp:taxon-name-part></tp:taxon-name></italic> mainly by its lanceolate leaves with pointed tips, crimson to reddish peduncles and raylet-leaves, moderately tuberculate capsules, and dark brown ovoid-globose seeds (Table <xref ref-type="table" rid="T2">2</xref>).</p></tp:treatment-sec><tp:treatment-sec sec-type="Description"><title>Description.</title><p>Herbs, erect, up to 75 cm tall. <bold><italic>Root</italic></bold> thick, up to more than 10 cm × 3–5 mm. <bold><italic>Stems</italic></bold> 3–7 mm thick, in clusters of up to 8, upper parts usually unbranched, pilose or glabrous. <bold><italic>Leaves</italic></bold> lanceolate, 4–10 × 1–2 cm, both surfaces glabrous; adaxial surface green, abaxial sometimes light purple; base attenuate, apex acute, margin entire; midrib prominent abaxially, often grooved adaxially; lateral veins 6–10 pairs, inconspicuous. <bold><italic>Synflorescences</italic></bold> arranged in a terminal pseudumbel, usually also with long-pedunculate dichasial cymes from axils; cymes 2–4-forked; primary involucral leaves 5, similar to normal leaves, margin entire, base rounded, apex rounded, primary rays 2.0–5.5 cm long; <bold><italic>raylet-leaves and subcyathial raylet-leaves</italic></bold> 2 or 3, triangular-ovate, 0.7–1.7 × 0.5–1.5 cm, green with reddish margin to red, sessile. <bold><italic>Cyathia</italic></bold> sessile; <bold><italic>involucre</italic></bold> campanulate, ca. 2.5 × 2.5–3.5 mm, lobes pink to red, triangular to linear-triangular, glabrous; glands 4, occasionally 5, pale yellow to dark brown, reniform. <bold><italic>Male flowers</italic></bold> numerous, exserted from the involucre, 1.0–1.5 mm. <bold><italic>Pollen grains</italic></bold> are radially symmetrical and 3-colporate, ca. 30 × 25 μm, nearly oblate in equatorial view with a longer equatorial axis and a shorter polar axis, trilobed-circular in polar view, and ornamented with separate perforations ranging from circular and broadly elliptic to linear-oblong; <bold><italic>Female flower</italic></bold> with ovary globose, tuberculate; <bold><italic>styles</italic></bold> connate for less than half their length, red to crimson, sometimes green with flushed red apex, persistent but easily fallen; <bold><italic>style arms</italic></bold> bifid. <bold><italic>Capsule</italic></bold> globose, ca. 4.5 × 4.0–4.5 mm, moderately tuberculate with short tubercles ca. 1 mm long. <bold><italic>Seeds</italic></bold> ovoid-globose, ca. 2.5 × 2 mm, dark brown, slightly shiny, smooth, adaxially striate; <bold><italic>caruncle</italic></bold> peltate, shortly stipitate.</p><fig id="F2" position="float" orientation="portrait"><object-id xmlns:xlink="http://www.w3.org/1999/xlink" content-type="doi" xlink:type="simple">10.3897/phytokeys.277.187415.figure2</object-id><object-id xmlns:xlink="http://www.w3.org/1999/xlink" content-type="arpha" xlink:type="simple">71A9CA23-59EC-5337-9813-DCBE4A7BE365</object-id><label>Figure 2.</label><caption><p>Distribution map of <italic><tp:taxon-name><tp:taxon-name-part taxon-name-part-type="genus" reg="Euphorbia">Euphorbia</tp:taxon-name-part> <tp:taxon-name-part taxon-name-part-type="species" reg="fanjingshanensis">fanjingshanensis</tp:taxon-name-part></tp:taxon-name></italic> in China. The red dots indicate the collection localities of the species: one in Fenggao County, Ankang City, Shaanxi Province, one in Fanjingshan National Nature Reserve, Tongren City, Guizhou Province, and the other in Changyang County, Hubei Province. Inset map shows the positions of Shaanxi, Guizhou and Hubei provinces within China.</p></caption><graphic xmlns:xlink="http://www.w3.org/1999/xlink" xlink:href="phytokeys-277-181_article-187415__-g002.jpg" id="oo_1717658.jpg" position="float" orientation="portrait" xlink:type="simple"><uri content-type="original_file" xlink:type="simple">https://binary.pensoft.net/fig/1717658</uri></graphic></fig><fig id="F3" position="float" orientation="portrait"><object-id xmlns:xlink="http://www.w3.org/1999/xlink" content-type="doi" xlink:type="simple">10.3897/phytokeys.277.187415.figure3</object-id><object-id xmlns:xlink="http://www.w3.org/1999/xlink" content-type="arpha" xlink:type="simple">8AAAAA14-8EA9-5D1B-9728-3249EDAA0D63</object-id><label>Figure 3.</label><caption><p><italic><tp:taxon-name><tp:taxon-name-part taxon-name-part-type="genus" reg="Euphorbia">Euphorbia</tp:taxon-name-part> <tp:taxon-name-part taxon-name-part-type="species" reg="fanjingshanensis">fanjingshanensis</tp:taxon-name-part></tp:taxon-name></italic>. <bold>A</bold>. Habitat on the summit of Mount Fanjing, Guizhou Province, within the cloud-forest zone; <bold>B</bold>. Flowering branch; <bold>C</bold>. Terminal umbel-like synflorescence with adaxial and abaxial leaf surfaces; <bold>D</bold>. Habit of a flowering individual; <bold>E</bold>. Whole plant showing branching pattern and leaf arrangement; <bold>F</bold>. Stem indumentum; <bold>G</bold>. Adaxial and abaxial leaf surfaces; <bold>H</bold>. Tuberous root. Scale bars: 2 cm (<bold>E, G, H</bold>); 2 mm (<bold>F</bold>).</p></caption><graphic xmlns:xlink="http://www.w3.org/1999/xlink" xlink:href="phytokeys-277-181_article-187415__-g003.jpg" id="oo_1717659.jpg" position="float" orientation="portrait" xlink:type="simple"><uri content-type="original_file" xlink:type="simple">https://binary.pensoft.net/fig/1717659</uri></graphic></fig><fig id="F4" position="float" orientation="portrait"><object-id xmlns:xlink="http://www.w3.org/1999/xlink" content-type="doi" xlink:type="simple">10.3897/phytokeys.277.187415.figure4</object-id><object-id xmlns:xlink="http://www.w3.org/1999/xlink" content-type="arpha" xlink:type="simple">DB90C0D2-BC5F-5E9B-8A9C-5630DF1DB78F</object-id><label>Figure 4.</label><caption><p><italic><tp:taxon-name><tp:taxon-name-part taxon-name-part-type="genus" reg="Euphorbia">Euphorbia</tp:taxon-name-part> <tp:taxon-name-part taxon-name-part-type="species" reg="fanjingshanensis">fanjingshanensis</tp:taxon-name-part></tp:taxon-name></italic>. <bold>A</bold>. Cyathia on terminal branches; <bold>B</bold>. Cyathia on slender peduncle; <bold>C</bold>. Longitudinally dissected cyathium showing involucre, glands, lobes, and enclosed male flowers; <bold>D</bold>. Male flower with exserted stamens; <bold>E</bold>. Glands and lobes of the involucre; <bold>F</bold>. infructescence with developing capsules; <bold>G</bold>. Capsules showing external ornamentation and internal locules; <bold>H</bold>. Transverse section of capsule showing three locules; <bold>I</bold>. Seeds; <bold>J</bold>. Pollen grain under SEM, equatorial view; <bold>K</bold>. Pollen grain under SEM, polar view. Scale bars: 5 mm (<bold>B, F</bold>); 1 mm (<bold>C</bold>); 2 mm (<bold>D, E, G, H, I</bold>); 15 µm (<bold>J, K</bold>).</p></caption><graphic xmlns:xlink="http://www.w3.org/1999/xlink" xlink:href="phytokeys-277-181_article-187415__-g004.jpg" id="oo_1717660.jpg" position="float" orientation="portrait" xlink:type="simple"><uri content-type="original_file" xlink:type="simple">https://binary.pensoft.net/fig/1717660</uri></graphic></fig></tp:treatment-sec><tp:treatment-sec sec-type="Distribution and ecology"><title>Distribution and ecology.</title><p>The species grows in humid and open rocky slopes. It is currently known from the three localities in southwestern and central China.</p></tp:treatment-sec><tp:treatment-sec sec-type="Phenology"><title>Phenology.</title><p>Flowering observed from May to July.</p></tp:treatment-sec><tp:treatment-sec sec-type="Etymology"><title>Etymology.</title><p>The species epithet, ‘<italic>fanjingshanensis</italic>’, originates from one of its type localities, Fanjingshan Mountain.</p></tp:treatment-sec><tp:treatment-sec sec-type="Paratypes"><title>Paratypes.</title><p>• China. Guizhou Province, Tongren City, Fanjingshan Mountain, near the summit; ca. 2200 m; 24 July 1941; s. <italic>coll. 967</italic> (PE!). • China. Guizhou Province, Tongren City, Fanjingshan Mountain, near the summit; ca. 1650 m; 4 May 1959; <italic>Qianbei Expedition</italic> 654 (NAS!). • China. Guizhou Province, Tongren City, Fanjingshan Mountain, near the summit; ca. 1650 m; 4 May 1959; <italic>T.P. Zhu &amp; Z.F. Liu 654</italic> (KUN!). • China. Guizhou Province, Tongren City, Fanjingshan Mountain, near the summit; 2269.9 m; 22 July 2016; <italic>D.W. Lu 522222160722022LY</italic> (GZTM!). • China. Guizhou Province, Tongren City, Fanjingshan Mountain, near the summit; ca. 2200 m; 9 June 2023; <italic>G.X. Hu in N. Wei 1</italic> (HIB!). • China. Hubei Province, Yichang City, Changyang Tujia Autonomous County, Chuankongdong Cave, <named-content xmlns:xlink="http://www.w3.org/1999/xlink" content-type="dwc:verbatimCoordinates" xlink:type="simple">30.3858°N, 110.6761°E</named-content>; ca. 400 m; 28 May 2025; <italic>C.J. Zhou Q20250528</italic> (HIB!). • China. Shaanxi Province, Langao County; ca. 2300 m; 19 July 2008; <italic>Bashan Collecting Team 1838</italic> (PE!).</p></tp:treatment-sec><tp:treatment-sec sec-type="Conservation status"><title>Conservation status.</title><p><italic><tp:taxon-name><tp:taxon-name-part taxon-name-part-type="genus" reg="Euphorbia">Euphorbia</tp:taxon-name-part> <tp:taxon-name-part taxon-name-part-type="species" reg="fanjingshanensis">fanjingshanensis</tp:taxon-name-part></tp:taxon-name></italic> is given a preliminary assessment of Least Concern (<abbrev xmlns:xlink="http://www.w3.org/1999/xlink" xlink:title="Least Concern" xlink:type="simple">LC</abbrev>). The species is currently known from three localities in China: Fanjingshan in Guizhou, Chuankongdong Cave in Changyang, Hubei, and Langao in Shaanxi. A quick evaluation using GeoCAT indicates an Area of Occupancy (<abbrev xmlns:xlink="http://www.w3.org/1999/xlink" xlink:title="Area of Occupancy" xlink:type="simple">AOO</abbrev>) of ca. 12 km<sup>2</sup> and an Extent of Occurrence (<abbrev xmlns:xlink="http://www.w3.org/1999/xlink" xlink:title="Extent of Occurrence" xlink:type="simple">EOO</abbrev>) of approximately 31,385 km<sup>2</sup>. Although the distribution is relatively restricted, all known populations occur within protected areas or intact montane habitats, with stable population sizes and no observed major threats. Therefore, the species is currently assessed as <abbrev xmlns:xlink="http://www.w3.org/1999/xlink" xlink:title="Least Concern" xlink:type="simple">LC</abbrev> under the IUCN Red List criteria. (<xref ref-type="bibr" rid="B12">IUCN 2001</xref>).</p></tp:treatment-sec><tp:treatment-sec><!--Section generated to contain objects referenced in tp:taxon-treatment.--><table-wrap id="T2" position="float" orientation="portrait"><label>Table 2.</label><caption><p>Morphological comparison among <italic><tp:taxon-name><tp:taxon-name-part taxon-name-part-type="genus" reg="Euphorbia">E.</tp:taxon-name-part> <tp:taxon-name-part taxon-name-part-type="species" reg="fanjingshanensis">fanjingshanensis</tp:taxon-name-part></tp:taxon-name></italic>, <italic><tp:taxon-name><tp:taxon-name-part taxon-name-part-type="genus" reg="Euphorbia">E.</tp:taxon-name-part> <tp:taxon-name-part taxon-name-part-type="species" reg="micractina">micractina</tp:taxon-name-part></tp:taxon-name></italic>, and <italic><tp:taxon-name><tp:taxon-name-part taxon-name-part-type="genus" reg="Euphorbia">E.</tp:taxon-name-part> <tp:taxon-name-part taxon-name-part-type="species" reg="pekinensis">pekinensis</tp:taxon-name-part></tp:taxon-name></italic>.</p></caption><table><tbody><tr><th rowspan="1" colspan="1">
                  <bold>Character</bold>
                </th><th rowspan="1" colspan="1">
                  <bold>
                    <italic>
                      <tp:taxon-name><tp:taxon-name-part taxon-name-part-type="genus" reg="Euphorbia">E.</tp:taxon-name-part> <tp:taxon-name-part taxon-name-part-type="species" reg="fanjingshanensis">fanjingshanensis</tp:taxon-name-part></tp:taxon-name>
                    </italic>
                  </bold>
                </th><th rowspan="1" colspan="1">
                  <bold>
                    <italic>
                      <tp:taxon-name><tp:taxon-name-part taxon-name-part-type="genus" reg="Euphorbia">E.</tp:taxon-name-part> <tp:taxon-name-part taxon-name-part-type="species" reg="micractina">micractina</tp:taxon-name-part></tp:taxon-name>
                    </italic>
                  </bold>
                </th><th rowspan="1" colspan="1">
                  <bold>
                    <italic>
                      <tp:taxon-name><tp:taxon-name-part taxon-name-part-type="genus" reg="Euphorbia">E.</tp:taxon-name-part> <tp:taxon-name-part taxon-name-part-type="species" reg="pekinensis">pekinensis</tp:taxon-name-part></tp:taxon-name>
                    </italic>
                  </bold>
                </th></tr><tr><td rowspan="1" colspan="1">
                  <bold>Root size</bold>
                </td><td rowspan="1" colspan="1">Ca. 10 cm long, 3–5 mm thick</td><td rowspan="1" colspan="1">10–12 cm long; tubers 6–12 mm thick; rhizomes 2–3 mm thick</td><td rowspan="1" colspan="1">20–30 cm long, 6–14 mm thick</td></tr><tr><td rowspan="1" colspan="1">
                  <bold>Root type</bold>
                </td><td rowspan="1" colspan="1">Vertical, cylindric</td><td rowspan="1" colspan="1">Tuberous or rhizomatous</td><td rowspan="1" colspan="1">Vertical, cylindric, sometimes branched</td></tr><tr><td rowspan="1" colspan="1">
                  <bold>Stem</bold>
                </td><td rowspan="1" colspan="1">Clustered (≤8), upper part usually unbranched</td><td rowspan="1" colspan="1">Clustered (≤4), upper part usually unbranched</td><td rowspan="1" colspan="1">Solitary or clustered, upper parts 4–5-branches</td></tr><tr><td rowspan="1" colspan="1">
                  <bold>Leaf size</bold>
                </td><td rowspan="1" colspan="1">4–10 × 1–2 cm</td><td rowspan="1" colspan="1">0.7–2.0 × 0.5–1 cm</td><td rowspan="1" colspan="1">3–7(–9.5) × 0.7–1.7(–2.4) cm</td></tr><tr><td rowspan="1" colspan="1">
                  <bold>Leaf shape</bold>
                </td><td rowspan="1" colspan="1">Lanceolate</td><td rowspan="1" colspan="1">Oblong to elliptic</td><td rowspan="1" colspan="1">Usually, elliptic</td></tr><tr><td rowspan="1" colspan="1">
                  <bold>Leaf apex</bold>
                </td><td rowspan="1" colspan="1">Acute</td><td rowspan="1" colspan="1">Rounded</td><td rowspan="1" colspan="1">Acuminate or acute</td></tr><tr><td rowspan="1" colspan="1">
                  <bold>Involucre</bold>
                </td><td rowspan="1" colspan="1">Abaxially reddish, pale green to red</td><td rowspan="1" colspan="1">Abaxially reddish, pale green to red</td><td rowspan="1" colspan="1">Abaxially pale green</td></tr><tr><td rowspan="1" colspan="1">
                  <bold>Cyathophylls</bold>
                </td><td rowspan="1" colspan="1">Green or with reddish margins</td><td rowspan="1" colspan="1">Green to red</td><td rowspan="1" colspan="1">Yellow or green</td></tr><tr><td rowspan="1" colspan="1">
                  <bold>Gland number</bold>
                </td><td rowspan="1" colspan="1">4, sometimes 5</td><td rowspan="1" colspan="1">4</td><td rowspan="1" colspan="1">4</td></tr><tr><td rowspan="1" colspan="1">
                  <bold>Gland shape</bold>
                </td><td rowspan="1" colspan="1">Reniform</td><td rowspan="1" colspan="1">Rounded to transversely elliptic</td><td rowspan="1" colspan="1">Reniform</td></tr><tr><td rowspan="1" colspan="1">
                  <bold>Style color</bold>
                </td><td rowspan="1" colspan="1">Red to crimson, sometimes green with flushed red apices</td><td rowspan="1" colspan="1">Green to yellow, sometimes red</td><td rowspan="1" colspan="1">Green to yellow, sometimes red</td></tr><tr><td rowspan="1" colspan="1">
                  <bold>Capsule</bold>
                </td><td rowspan="1" colspan="1">Moderately tuberculate, with short tubercles</td><td rowspan="1" colspan="1">Sparsely softly spiny or tuberculate along angles</td><td rowspan="1" colspan="1">Sparsely tuberculate</td></tr><tr><td rowspan="1" colspan="1">
                  <bold>Seed size</bold>
                </td><td rowspan="1" colspan="1">Ca. 2.5 × 2 mm</td><td rowspan="1" colspan="1">Ca. 2 × 1.5 mm</td><td rowspan="1" colspan="1">Ca. 2.5 × 1.5–2 mm</td></tr><tr><td rowspan="1" colspan="1">
                  <bold>Seed shape</bold>
                </td><td rowspan="1" colspan="1">Ovoid-globose</td><td rowspan="1" colspan="1">Broadly ovoid</td><td rowspan="1" colspan="1">Long-globose</td></tr><tr><td rowspan="1" colspan="1">
                  <bold>Seed color</bold>
                </td><td rowspan="1" colspan="1">Dark brown</td><td rowspan="1" colspan="1">Gray-brown</td><td rowspan="1" colspan="1">Dark brown or slightly shiny</td></tr></tbody></table></table-wrap></tp:treatment-sec><ref-list><ref id="B12"><mixed-citation xmlns:xlink="http://www.w3.org/1999/xlink" xlink:type="simple">IUCN (2001) IUCN Red List Categories and Criteria, Version 3.1. IUCN Species Survival Commission, Gland and Cambridge, 30 pp.</mixed-citation></ref></ref-list></tp:taxon-treatment>
